# Supplementary material for: The experience of being a caregiver of patients with digestive cancer, from patients and caregivers’ perception: A mixed study
Source: PLoS One. 2023 Jul 21;18(7):e0287335. doi: 10.1371/journal.pone.0287335 (PMC10361535; doi:10.1371/journal.pone.0287335)
Supplement: S3 File — (XLSX) [file pone.0287335.s003.xlsx]

## Sheet: Données aidants
N°	sex	Age range (years)	Relationship	Lives with patient ?	Status	Children	Profession	Socioprofessional category	Adminstrative support	Financial support	Moral support	Housekeeping support	Medical care support	Support duration (months)	SCNS PC 41/164	1	2	3	4	5	6	7	8	9	10	11	12	13	14	15	16	17	18	19	20	21	22	23	24	25	26	27	28	29	30	31	32	33	34
C01	F	50-59	Enfant	Non	Marié	2	ARC	cadre et profession intellectuelle supérieure	non	non	oui	non	non	2	61	1	1	1	1	1	1	1	1	1	1	1	2	3	2	2	3	3	3	2	1	1	1	1	1	2	1	1	1	1	2	1	1	2	2
C02	H	50-59	Conjoint	Oui	Marié	2		Ouvrier	non	non	oui	oui	non	6	139	1	3	3	3	4	4	4	3	4	3	4	4	4	4	4	4	4	4	2	4	4	4	4	4	4	4	4	4	4	2	3	2	3	3
C03	F	70-79	Conjoint	Oui	Marié	2	Retraité	Retraité	non	non	non	non	non	40	65	2	1	2	1	1	2	3	1	1	2	3	3	1	1	2	1	3	3	1	1	1	1	2	1	1	1	3	2	2	1	1	1	2	1
C04	F	20-29	Enfant		Célibataire	0	Service civique	Autre personne sans activité professionelle	oui	non	oui	oui	non	6	67	2	1	1	2	2	2	1	1	2	1	1	1	1	2	2	1	1	1	2	2	2	2	1	1	1	2	1	1	2	2	1	1	3	2
C06	F	70-79	Conjoint	Oui	Marié	2	Retraité	Retraité	oui	oui	oui	oui	oui	14	128	4	4	2	4	4	4	4	4	4	4	2	4	4	4	4	4	4	4	1	2	1	1	3	1	1	1	3	3	4	4	4	1	3	3
C07	F	60-69	Conjoint	Oui	Marié	1	Retraité	Retraité	non	non	oui	oui	non	7	87	3	3	3	4	3	3	3	1	2	3	3	3	2	3	1	4	2	1	2	1	1	1	1	1	1	2	3	2	3	3	1	1	2	3
C08	H	60-69	Conjoint	Oui	Marié	1	Retraité	Retraité	oui	oui	oui	oui	non	3	119	4	4	4	3	2	2	4	2	2	3	2	3	3	3	4	4	3	4	3	3	1	1	4	4	4	1	1	4	4	4	4	2	2	2
C09	F	70-79	Ex conjoint	Non	Divorcé	2	Retraité	Retraité	oui	non	oui	non	non	6	54	1	1	2	2	1	1	1	1	1	1	1	1	1	2	2	2	2	1	1	1	1	1	2	1	1	1	2	2	1	1	1	1	1	1
C11	F	40-49	Conjoint	Oui	Marié	2	Professeur des écoles	profession intermediaire	non	non	oui	oui	non	5	58	2	2	1	1	2	3	2	1	2	1	1	1	2	3	1	2	1	1	1	1	1	1	1	2	1	2	1	1	3	1	2	1	1	2
C12	F	40-49	Conjoint	Oui	Marié	0	Reconversion professionnelle	Autre personne sans activité professionelle	oui	non	oui	oui	non	16	41	1	1	1	1	1	1	1	1	1	1	1	1	1	1	1	1	1	1	1	1	1	1	1	1	1	1	1	1	1	1	1	1	1	1
C15	H	20-29	Conjoint	Oui	Concubinage	2	Peintre en batiment	Ouvrier	non	oui	non	oui	non	4	77	1	2	1	1	1	1	4	1	2	1	1	1	3	4	3	4	3	2	4	2	1	1	2	2	1	3	1	2	1	3	3	3	1	1
C16	F	70-79	Conjoint	Oui	Concubinage	2	Retraité	Retraité	non	non	oui	oui	non	6	65	3	3	3	3		3	1	1	1	3	1	1	1	3	3	2	2	1	1	2	1	1		1	1	1	2	1	2	2	1	1	1	1
C18	F	70-79	Conjoint	Oui	Marié	0	Retraité	Retraité	oui	non	oui	oui	non	11	42	1	1	1	1	1	1	1	1	1	1	1	1	1	1	1	1	1	1	1	1	1	1	1	1	1	1	1	1	1	1	2	1	1	1
C19	H	70-79	Conjoint	Oui	Marié	2	Retraité	Retraité	non	non	oui	oui	non	36	121	3	3	3	3	3	4	4	3	3	3	3	3	4	4	3	4	3	2	3	3	2	3	4	4	4	3	3	3	3	3	3	3	2	2
C21	F	20-29	Enfant		Célibataire	0	Paysagiste	Artisan, commerçant et chef d'entreprise	non	oui	oui		non	43	95	2	3	2	3	3	3	2	2	2	2	2	2	2	3	3	3	3	1	3	3	2	2	1	1	1	2	4	2	3	3	3	1	4	2
C23	F	60-69	Conjoint	Oui	Marié	3	Retraité	Retraité	oui	oui	oui	oui	non	24	75	1	3	1	3	3	3	4	4	3	3	1	1	2	2	1	3	1	1	1	1	1	1	1	1	1	1	1	1	3	1	1	1	1	3
C25	F	60-69	Conjoint	Oui	Marié	2	Retraité	Retraité	non	non	oui	oui	non	22	49	1	1	3	1	1	1	1	1	1	3	1	1	1	1	1	1	3	1	1	1	1	1	3	1	1	1	1	1	1	1	1	1	1	1
C26	F	80-89	Conjoint	Oui	Marié	4	Retraité	Retraité	oui	non	oui	oui	non	6	79	1	1	1	1	3	2	4	1	2	2	1	1	4	4	2	4	3	2	1	1	1	1	2	1	1	1	1	4	3	3	4		2	1
C27	H	60-69	Conjoint	Oui	Marié	3	Retraité	Retraité	non	non	oui	oui	oui	10	81	2	4	4	2	2	1	1	3	1	4	1	3	1	1	2	1	3	1	1	3	1	2	3	2	2	1	1	3	3	3	4	1	2	1
C29	F	60-69	Conjoint	Oui	Marié	2	Retraité	Retraité	non	non	oui	oui	oui	32	59	1	1	1	1	2	1	3	1	1	2	1	1	3	3	2	3	3	1	1	1	1	1	1	1	1		1	3	2	3	2		1	1
C33	H	50-59	Conjoint	Oui	Marié	1	Arrêt de travail (prestatire de services dans l'informatique)	Autre personne sans activité professionelle	non	non	oui	oui	non	36	83	1	4	4	3	3	1	1	3	1	4	3	3	3	4	2	3	3	1	4	3	1	1	1	1	2	1	1	1	1	1	1	1	1	1
C51	F	70-79	Frere/Soeur	Non	Veuf	2	Retraité	Retraité	oui	non	oui	non	non	21	59	1	1	1	1	1	1	1	1	1	1	1	1	1	1	1	1	1	1	3	1	1		1	1	1	1	1	4	4	1	4	1	1	1
C53	F	70-79	Conjoint	Oui	Marié	4	Retraité	Retraité	oui	oui	oui	oui	oui	39	53	1	1	1	1	1	1	3	1	1	2	1	1	3	3	1	3	3	1	1	1	1	1	1	1	1	1	2	1	1	1	1	1	1	1
C54	F	<20	Enfant	Oui	Célibataire	0	année off	Autre personne sans activité professionelle	oui	oui	oui	oui	non	8	69	1	2	1	1	1	2	3	1	1	1	1	1	1	2	3	1	1	2	3	1	1	1	3	1	1	2	3	2		3	3	1	3	4
C56	F	70-79	Conjoint	Oui	Marié	1	Retraité	Retraité	non	non	oui	oui	non	7	76	1	1	4	3	3	3	1	3	3	3	1	1	3	3	3	1	4	1	2	3	1	1	1	1	1	1	3	2	3	2	1	1	3	1
C57	F	40-49	Conjoint	Oui	Marié	3	Assistante RH et administrative	Profession intermédiaire	oui	oui	oui	oui	non	2	98	4	1	4	1	2	1	1	1	2	1	1	1	4	3	4	4	4	1	4	4	1	1	1	1	1	1	3	3	3	3	2	2	4	4
C61	F	30-39	Belle famille	Non	Concubinage	1	ASH	Employé	oui	non	oui	non	non	3	45	1	1	1	1	1	1	1	1	1	1	1	1	1	1	1	1	1	1	1	3	1	1	1	1	1	1	2	1	1	1	2	1	1	1
C64	H	50-59	Conjoint	oui	Concubinage	0	Vendeur (prêt à porter)	Employé	non	non	oui	oui	non	3	85	3	3	4	2	3	2	4	1	3	4	1	1	2	3	2	3	2	2	2	2	1	1	1	2	2	3	1	2	2	3	2	2	2	1
C65	F	50-59	Conjoint	Oui	Marié	2	Demandeur d'emploi	Autre personne sans activité professionelle	oui	non	oui	oui	oui	7	115	4	1	3	3	4	1	4	1	3	4	3	1	1	4	4	4	4	3	4	4	4		1	1	3	1	3	4	3	4	4	1	4	4
C72	H	<20	Enfant	Oui	Célibataire	0	étudiant	Autre personne sans activité professionelle	oui	non	oui	oui	oui	9	99	3	4	3	2	4	3	4		2	2	1	1	4	4	4	4	4	4	3	2	1	1	1	1	1		4	2	3	4	4		3	4
C71	F	40-49	Conjoint	Oui	Concubinage	2	technicienne télé alarme	Profession intermédiaire	non	non	oui	oui	non	48	96	2	3	4	3	3	3	2	2	1	3	3	1	1	1	2	1	3	1	3	2	1	1	3	2	2	3	4	3	2	3	3	3	3	2
C78	H	60-69	Frere/Soeur	non	Marié	3	Retraité	Retraité	oui	oui	oui	non	non	7	41	1	1	1	1	1	1	1	1	1	1	1	1	1	1	1	1	1	1	1	1	1	1	1	1	1	1	1	1	1	1	1	1	1	1
[truncated: 65 more columns]

## Sheet: Données patients
N°	Ward	Sex	Age range (years)	Relationship	Status	Children	Profession	Socioprofessional category	Cancer	Stade	OMS score	Diagnostic
P1	UPOM	H	80-89	Parent	Divorcé	4	Retraité	Retraité	Œsophage	métastatique	3	29
P2	UPOM	F	50-59	Conjoint	Marié	2	Agent d'entretien	Ouvrier	Œsophage	non métastatique	1	18
P3	UPOM	H	70-79	Conjoint	Marié	2	Retraité	Retraité	Œsophage	non métastatique	3	52
P4	HDJ	F	50-59	Parent	Marié	3	Invalidité	Autre personne sans activité professionnelle	Pancréas	métastatique	1	21
P6	UPOM	H	70-79	Conjoint	Marié	2	Retraité	Retraité	colon + foie	non métastatique		26
P7	HDJ	H	60-69	Conjoint	Marié	1	Retraité	Retraité	Colon	non métastatique	0	21
P8	HDJ	F	70-79	Conjoint	Marié	4	Retraité	Retraité	Pancréas	métastatique	1	21
P9	HDJ	H	70-79	Ex conjoint	Divorcé	2	Retraité	Retraité	colon	non métastatique	1	26
P11	HDJ	H	40-49	Conjoint	Marié	2	Arrêt de travail (éducateur sportif)	Autre personne sans activité professionnelle	Colon	non métastatique	0	16
P12	UPOM	H	40-49	Conjoint	Marié	0	Arrêt de travail (chef de ligne de production)	Autre personne sans activité professionnelle	Colon	métastatique	1	32
P15	UPOM	F	30-39	Conjoint	Concubinage	2	Congé parental (vendeuse boulangerie)	Autre personne sans activité professionnelle	Pancréas	métastatique	3	19
P16	HDJ	H	60-69	Conjoint	Concubinage	2	Retraité	Retraité	Colon	non métastatique	1	28
P18	HDJ	H	70-79	Conjoint	Marié	0	Retraité	Retraité	Estomac	métastatique	1	23
P19	HDJ	F	70-79	Conjoint	Marié	2	Retraité	Retraité	Rectum	métastatique	0	50
P21	HDJ	F	50-59	Parent	Concubinage	3	Arrêt maladie	Autre personne sans activité professionnelle	colon	Métastatique	0	57
P23	HDJ	H	70-79	Conjoint	Marié	3	Retraité	Retraité	Foie	non métastatique	1	39
P25	UPOM	H	60-69	Conjoint	Marié	2	ALD sur son poste	Autre personne sans activité professionnelle	Colon	métastatique	0	38
P26	UPOM	H	80-89	Conjoint	Marié	4	Retraité	Retraité	Estomac	non métastatique	1	82
P27	UPOM	F	50-59	Conjoint	Marié	1	Assistante de direction	profession intermediaire	Pancréas	métastatique	3	25
P29	HDJ	H	60-69	Conjoint	Marié	2	Retraité	Retraité	Rectum	métastatique	1	46
P33	HDJ	F	50-59	Conjoint	Marié	1	Cadre administrative	cadre et profession intellectuelle supérieure	Colon	non métastatique	1	40
P51	HDJ	F	60-69	Frere/Sœur	Concubinage	1	Retraité	Retraité	Pancréas	non métastatique	1	33
P53	UPOM	H	70-79	Conjoint	Marié	4	Retraité	Retraité	Foie	non métastatique	1	85
P54	UPOM	F	50-59	Parent	Divorcé	5	Aide soignante (arrêt maladie)	Autre personne sans activité professionnelle	Colon	métastatique	3	23
P56	HDJ	H	70-79	Conjoint	Marié	1	Retraité	Retraité	Colon	métastatique	1	21
P57	HDJ	H	50-59	Conjoint	Marié	3	manutentionnaire	Ouvrier	Œsophage	non métastatique	1	16
P61	HDJ	F	60-69	Belle famille	Divorcé	1	Retraité	Retraité	Pancréas	métastatique	1	15
P64	HDJ	H	50-59	Conjoint	Concubinage	0	En arrêt (conducteur de car scolaire)	Autre personne sans activité professionnelle	Pancréas	non métastatique	0	17
P65	HDJ	H	70-79	Conjoint	Marié		Retraité	Retraité	Colon	non métastatique	2	16
NP72	HDJ	F	50-59	Parent	Veuf	2	en arrêt de travail (femme de ménage)	Autre personne sans activité professionnelle	colon	non métastatique	2	19
P71	HDJ	H	50-59	Conjoint	Concubinage	1	Ingénieur recherche et développement dans les télécoms	cadre et profession intellectuelle supérieure	colon	métastatique	1	58
P78	HDJ	H	60-69	Frere/Sœur	Divorcé	1	Retraité	Retraité	colon	métastatique	2	150

## Sheet: Feuil1
	2023-06-06
	2023-06-06
	2023-06-06
	2023-06-06
	2023-06-06
	2023-06-06
	2023-06-06
	2023-06-06
	2023-06-06
	2023-06-06
	2023-06-06
	2023-06-06
	2023-06-06
	2023-06-06
	2023-06-06
	2023-06-06
	2023-06-06
	2023-06-06
	2023-06-06
	2023-06-06
	2023-06-06
	2023-06-06
	2023-06-06
	2023-06-06
	2023-06-06
	2023-06-06
	2023-06-06
	2023-06-06
	2023-06-06
	2023-06-06
	2023-06-06
	2023-06-06
	2023-06-06
	2023-06-06
	2023-06-06
	2023-06-06
	2023-06-06
	2023-06-06
	2023-06-06
	2023-06-06
	2023-06-06
	2023-06-06
	2023-06-06
	2023-06-06
	2023-06-06
	2023-06-06
	2023-06-06
	2023-06-06
	2023-06-06
	2023-06-06
	2023-06-06
	2023-06-06
	2023-06-06
	2023-06-06
	2023-06-06
	2023-06-06
	2023-06-06
	2023-06-06
	2023-06-06
	2023-06-06
	2023-06-06
	2023-06-06
	2023-06-06
	2023-06-06
	2023-06-06
	2023-06-06
	2023-06-06
	2023-06-06
	2023-06-06
	2023-06-06
	2023-06-06
	2023-06-06
	2023-06-06
	2023-06-06
	2023-06-06
	2023-06-06
	2023-06-06
	2023-06-06
	2023-06-06
	2023-06-06
	2023-06-06
	2023-06-06
	2023-06-06
	2023-06-06
	2023-06-06
	2023-06-06
	2023-06-06
	2023-06-06
	2023-06-06
	2023-06-06
	2023-06-06
	2023-06-06
	2023-06-06
	2023-06-06
	2023-06-06
	2023-06-06
	2023-06-06
	2023-06-06
	2023-06-06
	2023-06-06
	2023-06-06
	2023-06-06
	2023-06-06
	2023-06-06
	2023-06-06
	2023-06-06
	2023-06-06
	2023-06-06
	2023-06-06
	2023-06-06
	2023-06-06
	2023-06-06
	2023-06-06
	2023-06-06
	2023-06-06
	2023-06-06
	2023-06-06
	2023-06-06
	2023-06-06
	2023-06-06
	2023-06-06
	2023-06-06
	2023-06-06
	2023-06-06
	2023-06-06
	2023-06-06
	2023-06-06
	2023-06-06
	2023-06-06
	2023-06-06
	2023-06-06
	2023-06-06
	2023-06-06
	2023-06-06
	2023-06-06
	2023-06-06
	2023-06-06
	2023-06-06
	2023-06-06
	2023-06-06
	2023-06-06
	2023-06-06
	2023-06-06
	2023-06-06
	2023-06-06
	2023-06-06
	2023-06-06
	2023-06-06
	2023-06-06
	2023-06-06
	2023-06-06
	2023-06-06
	2023-06-06
	2023-06-06
	2023-06-06
	2023-06-06
	2023-06-06
	2023-06-06
	2023-06-06
	2023-06-06
	2023-06-06
	2023-06-06
	2023-06-06
	2023-06-06
	2023-06-06
	2023-06-06
	2023-06-06
	2023-06-06
	2023-06-06
	2023-06-06
	2023-06-06
	2023-06-06
	2023-06-06
	2023-06-06
	2023-06-06
	2023-06-06
	2023-06-06
	2023-06-06
	2023-06-06
	2023-06-06
	2023-06-06
	2023-06-06
	2023-06-06
	2023-06-06
	2023-06-06
	2023-06-06
	2023-06-06
	2023-06-06
	2023-06-06
	2023-06-06
	2023-06-06
	2023-06-06
	2023-06-06
	2023-06-06
	2023-06-06
	2023-06-06
	2023-06-06
	2023-06-06
	2023-06-06
	2023-06-06
	2023-06-06
	2023-06-06
	2023-06-06
	2023-06-06
	2023-06-06
	2023-06-06
	2023-06-06
	2023-06-06
	2023-06-06
	2023-06-06
	2023-06-06
	2023-06-06
	2023-06-06
	2023-06-06
	2023-06-06
	2023-06-06
	2023-06-06
	2023-06-06
	2023-06-06
	2023-06-06
	2023-06-06
	2023-06-06
	2023-06-06
	2023-06-06
	2023-06-06
	2023-06-06
	2023-06-06
	2023-06-06
	2023-06-06
	2023-06-06
	2023-06-06

## Sheet: SCNS PC détails
	Numéro	Score SCNS PC	Score dimension 1	Score dimendion 2	Score dimension 3	Score dimension 4

## Sheet: CRA détails
	Numéro	Score CRA	Score dimension 1	Score dimendion 2	Score dimension 3	Score dimension 4
